# Supplementary material for: High Dietary Intake of Rye Affects Porcine Gut Microbiota in a Salmonella Typhimurium Infection Study
Source: Plants (Basel). 2022 Aug 28;11(17):2232. doi: 10.3390/plants11172232 (PMC9460007; doi:10.3390/plants11172232)
Supplement: Supplementary file 1 [file plants-11-02232-s001.zip]

Archive with 1 entries (1 files):
- plants-1877622-supplementary.pdf
